# Supplementary material for: Clinical Outcomes of Chemotherapeutic Molecules as Single and Multiple Agents in Advanced Non-Small-Cell Lung Carcinoma (NSCLC) Patients
Source: Medicina (Kaunas). 2021 Nov 16;57(11):1252. doi: 10.3390/medicina57111252 (PMC8618045; doi:10.3390/medicina57111252)
Supplement: Supplementary file 1 [file medicina-57-01252-s001.zip]

Archive with 1 entries (1 files):
- medicina-1401471-supplementary.pdf
